# Supplementary material for: Genome-wide association analysis uncovers variants for reproductive variation across dog breeds and links to domestication
Source: Evol Med Public Health. 2019 May 17;2019(1):93–103. doi: 10.1093/emph/eoz015 (PMC6592264; doi:10.1093/emph/eoz015)
Supplement: eoz015_Supplementary_Data [file eoz015_supplementary_data.zip]

Archive with 9 entries (9 files):
- Smith_etal_FigS1_BodyMass.pdf
- Smith_etal_FigS2_TraitsDistribution.pdf
- Smith_etal_FigS3_QQpanel.pdf
- Smith_etal_FileS1_PhenotypeResources.docx
- Smith_etal_TableS2_lBM.topgenes
- Smith_etal_TableS3_lCS.topgenes.v3.txt
- Smith_etal_TableS4_lLS.topgenes.v3.txt
- Smith_etal_TableS5_lSB.topgenes.v3.txt
- Smith_etal_TableS6_lGL.topgenes.v3.txt
