# Supplementary material for: Genome-wide association analysis uncovers variants for reproductive variation across dog breeds and links to domestication
Source: Evol Med Public Health. 2019 May 17;2019(1):93–103. doi: 10.1093/emph/eoz015 (PMC6592264; doi:10.1093/emph/eoz015)
Supplement: eoz015_Supplementary_Data [file eoz015_supplementary_data.zip › Smith_etal_TableS2_lBM.topgenes]

Rank	Chromosome	SNP_Loc	WaldsPVal	EnsemblGeneID	EnsemblTranscriptID	GeneName	GeneType	Chromosome	Start	End
1	10	8183593	2.091378e-75	ENSCAFG00000029740	ENSCAFT00000044828	MSRB3	protein_coding	10	7892745	8041111
*2	15	41232547	2.053019e-31	ENSCAFG00000007304	ENSCAFT00000011691	IGF1	protein_coding	15	41217604	41275699
*3	15	41257020	2.991835e-29	ENSCAFG00000007304	ENSCAFT00000011691	IGF1	protein_coding	15	41217604	41275699
4	18	20272961	4.891189e-23	ENSCAFG00000006401	ENSCAFT00000010354	CD36	protein_coding	18	20299760	20376138
5	10	8454499	5.19013e-21	ENSCAFG00000000378	ENSCAFT00000000592	HELB	protein_coding	10	8766251	8796361
*6	10	7957984	1.387991e-19	ENSCAFG00000029740	ENSCAFT00000044828	MSRB3	protein_coding	10	7892745	8041111
*7	10	8772534	4.091649e-18	ENSCAFG00000000378	ENSCAFT00000000592	HELB	protein_coding	10	8766251	8796361
8	7	43842285	1.216285e-17	ENSCAFG00000017567	ENSCAFT00000027850	SMAD2	protein_coding	7	43720229	43769889
9	10	2453907	2.128557e-17	ENSCAFG00000000310	ENSCAFT00000000475	ATP23	protein_coding	10	1981502	1995052
10	10	7892540	2.743291e-16	ENSCAFG00000029740	ENSCAFT00000044828	MSRB3	protein_coding	10	7892745	8041111
11	7	43702273	1.196697e-15	ENSCAFG00000017567	ENSCAFT00000027850	SMAD2	protein_coding	7	43720229	43769889
12	10	8418771	4.173651e-14	ENSCAFG00000000378	ENSCAFT00000000592	HELB	protein_coding	10	8766251	8796361
13	10	8614713	5.302105e-14	ENSCAFG00000000378	ENSCAFT00000000592	HELB	protein_coding	10	8766251	8796361
14	3	91103945	3.732452e-13	ENSCAFG00000035779	ENSCAFT00000051737		lincRNA	3	91123052	91132664
*15	10	7242145	8.505128e-13	ENSCAFG00000000357	ENSCAFT00000000556		pseudogene	10	7242042	7242522
16	34	18585466	9.517583e-13	ENSCAFG00000013345	ENSCAFT00000021194	TRA2B	protein_coding	34	18639237	18657156
17	10	7873071	2.937926e-12	ENSCAFG00000029740	ENSCAFT00000044828	MSRB3	protein_coding	10	7892745	8041111
*18	15	41625947	5.892751e-12	ENSCAFG00000007310	ENSCAFT00000011719	PAH	protein_coding	15	41588986	41670628
19	1	56746282	6.378039e-12	ENSCAFG00000039536	ENSCAFT00000050678		lincRNA	1	56784953	56788141
*20	10	6893719	1.691958e-11	ENSCAFG00000037297	ENSCAFT00000058192		lincRNA	10	6783370	6948023
*21	15	41314290	2.787938e-11	ENSCAFG00000034656	ENSCAFT00000055975		lincRNA	15	41305116	41417906
22	10	9518669	4.282892e-11	ENSCAFG00000000384	ENSCAFT00000000607	GRIP1	protein_coding	10	8802579	9063665
23	39	102653960	5.004918e-11
*24	18	20310833	5.067315e-11	ENSCAFG00000006401	ENSCAFT00000010354	CD36	protein_coding	18	20299760	20376138
25	34	18540901	6.45957e-11	ENSCAFG00000013297	ENSCAFT00000021148	IGF2BP2	protein_coding	34	18368131	18522156
26	3	91114590	1.195372e-10	ENSCAFG00000035779	ENSCAFT00000051737		lincRNA	3	91123052	91132664
*27	10	5097479	2.355938e-10	ENSCAFG00000032565	ENSCAFT00000046239	FAM19A2	protein_coding	10	5035601	5135037
28	1	60068123	2.520998e-10	ENSCAFG00000039536	ENSCAFT00000050678		lincRNA	1	56784953	56788141
29	4	39112085	2.6554e-10	ENSCAFG00000031727	ENSCAFT00000044316	STC2	protein_coding	4	39152503	39165893
*30	15	41598035	2.911602e-10	ENSCAFG00000007310	ENSCAFT00000011719	PAH	protein_coding	15	41588986	41670628
*31	4	39404339	3.516977e-10	ENSCAFG00000031898	ENSCAFT00000046508	ATP6V0E1	protein_coding	4	39378007	39409968
*32	1	55983871	3.817448e-10	ENSCAFG00000000868	ENSCAFT00000001349	SMOC2	protein_coding	1	55871007	55986052
33	39	103504320	4.278214e-10
34	10	9566309	8.458325e-10	ENSCAFG00000000384	ENSCAFT00000000607	GRIP1	protein_coding	10	8802579	9063665
*35	10	8779768	1.203977e-09	ENSCAFG00000000378	ENSCAFT00000000592	HELB	protein_coding	10	8766251	8796361
*36	15	40891278	1.554358e-09	ENSCAFG00000007270	ENSCAFT00000011648		protein_coding	15	40871958	40916426
*37	18	20331216	3.541944e-09	ENSCAFG00000006401	ENSCAFT00000010354	CD36	protein_coding	18	20299760	20376138
38	10	5380601	4.017062e-09	ENSCAFG00000032565	ENSCAFT00000046239	FAM19A2	protein_coding	10	5035601	5135037
*39	10	7622656	4.031671e-09	ENSCAFG00000037463	ENSCAFT00000056685		lincRNA	10	7621814	7655402
40	7	30243851	5.360257e-09	ENSCAFG00000015290	ENSCAFT00000024289	SFT2D2	protein_coding	7	30264062	30274620
41	39	104640022	9.693273e-09
42	10	5216446	1.178842e-08	ENSCAFG00000032565	ENSCAFT00000046239	FAM19A2	protein_coding	10	5035601	5135037
43	10	8114328	1.180338e-08	ENSCAFG00000029740	ENSCAFT00000044828	MSRB3	protein_coding	10	7892745	8041111
*44	34	18646028	1.228309e-08	ENSCAFG00000013345	ENSCAFT00000021194	TRA2B	protein_coding	34	18639237	18657156
45	10	8337887	1.526697e-08	ENSCAFG00000000378	ENSCAFT00000000592	HELB	protein_coding	10	8766251	8796361
46	18	20417790	2.256258e-08	ENSCAFG00000006381	ENSCAFT00000010317	SEMA3C	protein_coding	18	20457610	20635275
*47	4	39159873	3.451362e-08	ENSCAFG00000031727	ENSCAFT00000044316	STC2	protein_coding	4	39152503	39165893
48	39	102445008	8.432189e-08
49	3	91021681	1.041803e-07	ENSCAFG00000035779	ENSCAFT00000051737		lincRNA	3	91123052	91132664
50	4	67246665	1.129972e-07	ENSCAFG00000018579	ENSCAFT00000029501	GHR	protein_coding	4	67023844	67163479
51	39	101487485	1.526724e-07
52	4	39200720	2.053968e-07	ENSCAFG00000031960	ENSCAFT00000048845	NKX2.5	protein_coding	4	39243977	39249121
53	39	104162865	2.078977e-07
*54	1	56666362	3.036828e-07	ENSCAFG00000000884	ENSCAFT00000001375	WDR27	protein_coding	1	56652683	56717976
*55	3	40858704	3.074033e-07	ENSCAFG00000010709	ENSCAFT00000017051	ADAMTS17	protein_coding	3	40613983	40936856
56	39	104218823	3.329882e-07
*57	1	56787918	3.744847e-07	ENSCAFG00000039536	ENSCAFT00000050678		lincRNA	1	56784953	56788141
58	10	7278956	4.113663e-07	ENSCAFG00000000357	ENSCAFT00000000556		pseudogene	10	7242042	7242522
59	10	7315324	6.139335e-07	ENSCAFG00000000359	ENSCAFT00000000563	GNS	protein_coding	10	7366250	7415694
60	7	30357126	6.486886e-07	ENSCAFG00000015316	ENSCAFT00000024316	GPR161	protein_coding	7	30366050	30406268
61	7	43860985	7.062134e-07	ENSCAFG00000017567	ENSCAFT00000027850	SMAD2	protein_coding	7	43720229	43769889
*62	3	40872149	8.894948e-07	ENSCAFG00000010709	ENSCAFT00000017051	ADAMTS17	protein_coding	3	40613983	40936856
63	4	39709943	1.040998e-06	ENSCAFG00000016822	ENSCAFT00000026634	NEURL1B	protein_coding	4	39661489	39696749
*64	7	41392649	1.165441e-06	ENSCAFG00000016616	ENSCAFT00000026393	IQGAP3	protein_coding	7	41384388	41416973
65	1	56132332	1.176268e-06	ENSCAFG00000000868	ENSCAFT00000001349	SMOC2	protein_coding	1	55871007	55986052
*66	7	30390282	1.271259e-06	ENSCAFG00000015316	ENSCAFT00000024316	GPR161	protein_coding	7	30366050	30406268
67	26	13224865	1.380133e-06	ENSCAFG00000040485	ENSCAFT00000057841		lincRNA	26	13140092	13144935
68	26	12676155	1.473451e-06	ENSCAFG00000030516	ENSCAFT00000046279		miRNA	26	12680410	12680504
69	10	3251950	1.496495e-06	ENSCAFG00000000310	ENSCAFT00000000475	ATP23	protein_coding	10	1981502	1995052
*70	3	40551787	1.60346e-06	ENSCAFG00000010691	ENSCAFT00000017007	CERS3	protein_coding	3	40448108	40570828
71	34	18366171	1.683827e-06	ENSCAFG00000013297	ENSCAFT00000021148	IGF2BP2	protein_coding	34	18368131	18522156
72	7	30068164	1.723476e-06	ENSCAFG00000033434	ENSCAFT00000055121		lincRNA	7	30115624	30122887
73	10	7292206	1.793897e-06	ENSCAFG00000000357	ENSCAFT00000000556		pseudogene	10	7242042	7242522
74	39	101542631	1.979297e-06
75	39	101543526	2.288838e-06
*76	11	40668356	2.533383e-06	ENSCAFG00000001653	ENSCAFT00000002595	IFNB1	protein_coding	11	40668156	40668855
77	24	23297927	3.607852e-06	ENSCAFG00000036061	ENSCAFT00000051024		lincRNA	24	23304519	23321405
78	34	18568117	3.656521e-06	ENSCAFG00000013420	ENSCAFT00000021321	ETV5	protein_coding	34	18729598	18788313
79	7	30226525	3.827944e-06	ENSCAFG00000028017	ENSCAFT00000042300		snRNA	7	30217789	30217940
*80	10	7676121	3.974701e-06	ENSCAFG00000000364	ENSCAFT00000000572	WIF1	protein_coding	10	7659241	7726642
81	15	41669233	4.058529e-06	ENSCAFG00000007324	ENSCAFT00000011723	ASCL1	protein_coding	15	41694669	41695391
82	39	69822681	4.660445e-06
83	3	41706489	5.113598e-06	ENSCAFG00000010881	ENSCAFT00000017295	IGF1R	protein_coding	3	41794629	42090208
*84	4	67026055	6.21278e-06	ENSCAFG00000018579	ENSCAFT00000029501	GHR	protein_coding	4	67023844	67163479
85	4	39238717	6.261881e-06	ENSCAFG00000031960	ENSCAFT00000048845	NKX2.5	protein_coding	4	39243977	39249121
86	4	39418829	6.554563e-06	ENSCAFG00000031898	ENSCAFT00000046508	ATP6V0E1	protein_coding	4	39378007	39409968
*87	30	10191013	7.348108e-06	ENSCAFG00000012037	ENSCAFT00000019116	LCMT2	protein_coding	30	10189060	10191114
*88	34	18475392	7.744711e-06	ENSCAFG00000013297	ENSCAFT00000021148	IGF2BP2	protein_coding	34	18368131	18522156
*89	20	45179505	7.845754e-06	ENSCAFG00000024064	ENSCAFT00000003222		protein_coding	20	45179260	45213328
*90	26	13126314	8.531458e-06	ENSCAFG00000035654	ENSCAFT00000057552		lincRNA	26	13121704	13130495
91	35	7113477	9.53901e-06	ENSCAFG00000009556	ENSCAFT00000015172	CAGE1	protein_coding	35	7327649	7355219
92	39	81287353	1.012407e-05
93	18	20833003	1.047492e-05	ENSCAFG00000040418	ENSCAFT00000052833		lincRNA	18	20825848	20827355
94	3	34088939	1.048544e-05	ENSCAFG00000030626	ENSCAFT00000049328		protein_coding	3	33876823	34032851
95	10	4134026	1.090309e-05	ENSCAFG00000032565	ENSCAFT00000046239	FAM19A2	protein_coding	10	5035601	5135037
96	26	13180030	1.150413e-05	ENSCAFG00000040485	ENSCAFT00000057841		lincRNA	26	13140092	13144935
97	4	39660580	1.221438e-05	ENSCAFG00000016822	ENSCAFT00000026634	NEURL1B	protein_coding	4	39661489	39696749
98	18	21649710	1.244625e-05	ENSCAFG00000022115	ENSCAFT00000034222		snRNA	18	21657644	21657750
99	5	31895829	1.25507e-05	ENSCAFG00000015949	ENSCAFT00000047150	ALOX15	protein_coding	5	31883544	31892310
*100	3	42027367	1.324726e-05	ENSCAFG00000010881	ENSCAFT00000017295	IGF1R	protein_coding	3	41794629	42090208
101	10	7416779	1.334458e-05	ENSCAFG00000000359	ENSCAFT00000000563	GNS	protein_coding	10	7366250	7415694
