# Supplementary material for: Genome-wide association analysis uncovers variants for reproductive variation across dog breeds and links to domestication
Source: Evol Med Public Health. 2019 May 17;2019(1):93–103. doi: 10.1093/emph/eoz015 (PMC6592264; doi:10.1093/emph/eoz015)
Supplement: eoz015_Supplementary_Data [file eoz015_supplementary_data.zip › Smith_etal_TableS3_lCS.topgenes.v3.txt]

SNP	CHR	BP	Empirical P	Permutation P	Mapped Gene	Type
BICF2S23615757	18	20272961	7.96E-11	0.017	CD36	Protein coding
BICF2P250912	1	55983871	6.69E-09	0.002	SMOC2	Protein coding
BICF2P230626	4	46592551	1.61E-07	0.001	MAT2B	Protein coding
BICF2P381771	4	46570650	3.08E-07	0.001	MAT2B	Protein coding
BICF2P1002030	20	48454259	3.49E-07	0.001	PALM3	Protein coding
BICF2P1371290	13	8401561	5.58E-07	0.039	ENSCAFG00000035409	RNA gene
BICF2P96572	13	9471414	1.07E-06	0.001	ENSCAFG00000039457	RNA gene
TIGRP2P139963_rs8692653	10	42667295	1.16E-06	0.001	AFF3	Protein coding
BICF2S23618703	18	20833003	1.88E-06	0.001	ENSCAFG00000040418	RNA gene
BICF2P15627	4	46608762	2.13E-06	0.003	MAT2B	Protein coding
BICF2P1304055	7	3070692	3.20E-06	0.001	NR5A2	Protein coding
BICF2S2357063	6	22787249	4.66E-06	0.001	HS3ST2	Protein coding
BICF2P1284449	13	8311080	6.06E-06	0.038	ANGPT1	Protein coding
BICF2S2323033	18	20310833	6.07E-06	0.016	CD36	Protein coding
BICF2P187467	7	3350453	7.72E-06	0.001	ENSCAFG00000034876	RNA gene
BICF2P634984	37	19241158	8.75E-06	0.004	ERBB4	Protein coding
BICF2P731314	13	9455586	9.88E-06	0.001	ENSCAFG00000039457	RNA gene
BICF2P368680	7	3052309	1.02E-05	0.003	NR5A2	Protein coding
BICF2P279571	7	3336535	1.19E-05	0.001	ENSCAFG00000034876	RNA gene
BICF2S23616780	15	18530690	1.34E-05	0.007	METTL3	Protein coding
BICF2S23738405	32	4920965	1.38E-05	0.001	CFAP199	Protein coding
BICF2P1385874	7	3185555	1.46E-05	0.001	ENSCAFG00000035643	RNA gene
BICF2P730762	7	3206445	1.46E-05	0.001	ENSCAFG00000035644	RNA gene
BICF2P616320	7	3180648	1.46E-05	0.001	ENSCAFG00000035643	RNA gene
BICF2P579223	7	3247355	1.46E-05	0.001	ENSCAFG00000034876	RNA gene
BICF2P167921	7	3288799	1.46E-05	0.001	ENSCAFG00000034877	RNA gene
BICF2P57849	7	3269905	1.46E-05	0.001	ENSCAFG00000034878	RNA gene
BICF2S22953483	13	7538430	1.59E-05	0.001	OXR1	Protein coding
BICF2P1471173	7	3372112	1.66E-05	0.001	ENSCAFG00000034876	RNA gene
BICF2P1053140	7	3256488	1.73E-05	0.001	ENSCAFG00000034876	RNA gene
BICF2G630361787	3	91327127	1.83E-05	0.001	ENSCAFG00000031625	Protein coding
BICF2G630850961	16	20876394	1.85E-05	0.001	ESYT2	Protein coding
BICF2G630468259	25	11083529	1.88E-05	0.001	SLC46A3	Protein coding
BICF2P855505	11	29613460	1.92E-05	0.003	TPRD	Protein coding
TIGRP2P246355_rs8548283	18	20742377	2.17E-05	0.003	ENSCAFG00000040744	RNA gene
BICF2G630600200	32	5421210	2.28E-05	0.006	PRKG2	Protein coding
BICF2P379450	7	3454886	2.33E-05	0.001	ENSCAFG00000034876	RNA gene
BICF2P734712	13	9308931	2.69E-05	0.034	TMEM74	Protein coding
BICF2G630599721	32	5903346	2.73E-05	0.003	ENSCAFG00000036609	RNA gene
BICF2P783627	27	4239490	3.01E-05	0.001	DIP2B	Protein coding
BICF2G630501251	24	25228216	3.67E-05	0.004	DLGAP4	Protein coding
BICF2G630605491	13	9037778	3.68E-05	0.001	ENSCAFG00000033988	RNA gene
BICF2G630502401	24	20877743	3.70E-05	0.001	DEFB116	Protein coding
BICF2P1160233	14	30627904	3.89E-05	0.001	ISPD	Protein coding
BICF2P1154795	11	60057814	4.48E-05	0.001	ENSCAFG00000039302	RNA gene
BICF2P46272	17	56330180	4.66E-05	0.001	WARS2	Protein coding
BICF2P1195016	12	56580756	4.94E-05	0.001	ENSCAFG00000038908	RNA gene
BICF2P433473	19	5365804	4.96E-05	0.001	ENSCAFG00000038846	RNA gene
BICF2G630502366	24	20914867	4.97E-05	0.001	DEFB119	Protein coding
BICF2G630346337	3	67540051	5.05E-05	0.003	ENSCAFG00000035672	RNA gene
