# Supplementary material for: Genome-wide association analysis uncovers variants for reproductive variation across dog breeds and links to domestication
Source: Evol Med Public Health. 2019 May 17;2019(1):93–103. doi: 10.1093/emph/eoz015 (PMC6592264; doi:10.1093/emph/eoz015)
Supplement: eoz015_Supplementary_Data [file eoz015_supplementary_data.zip › Smith_etal_TableS4_lLS.topgenes.v3.txt]

SNP	CHR	BP	Empirical P	Permutation P	Mapped Gene	Type
TIGRP2P48892_rs9062439	3	61155415	3.02E-10	0.001	MSANTD1	Protein coding
BICF2S23423111	3	61209777	3.02E-10	0.001	MSANTD1	Protein coding
BICF2P1417016	3	61220065	1.97E-09	0.001	MSANTD1	Protein coding
BICF2P718692	10	8070103	1.61E-08	0.001	MSRB3	Protein coding
TIGRP2P48879_rs9084938	3	61062626	1.91E-08	0.001	MSANTD1	Protein coding
BICF2P884833	10	8134640	2.12E-08	0.001	MSRB3	Protein coding
BICF2S23633421	10	8085469	3.55E-08	0.001	MSRB3	Protein coding
BICF2P1167464	10	8100127	5.41E-08	0.001	MSRB3	Protein coding
BICF2P753942	10	8095399	5.41E-08	0.001	MSRB3	Protein coding
BICF2S23760137	1	93219668	5.73E-08	0.001	RCL1	Protein coding
BICF2P86524	10	7920882	1.27E-07	0.001	MSRB3	Protein coding
TIGRP2P48876_rs8791684	3	61055458	2.59E-07	0.001	MSANTD1	Protein coding
BICF2P712340	10	7884978	3.06E-07	0.001	MSRB3	Protein coding
BICF2P956151	10	7858417	4.88E-07	0.001	MSRB3	Protein coding
chr27_5539048	27	2539211	6.23E-07	0.066	KRT71	Protein coding
BICF2P829117	1	93269238	9.66E-07	0.001	JAK2	Protein coding
BICF2S23763633	1	93189363	1.07E-06	0.001	RCL1	Protein coding
BICF2P573696	1	93250465	1.15E-06	0.001	JAK2	Protein coding
BICF2S23444568	10	8114328	1.25E-06	0.001	MSRB3	Protein coding
BICF2P686161	1	93262646	1.59E-06	0.001	RCL1	Protein coding
BICF2P751737	3	61021168	1.70E-06	0.001	MSANTD1	Protein coding
TIGRP2P48916_rs8937700	3	61328510	2.33E-06	0.001	MSANTD1	Protein coding
TIGRP2P196410_rs8950794	15	16059717	2.57E-06	0.001	ERI3	Protein coding
chr01_27430261	1	24430748	2.61E-06	0.001	MC5R	Protein coding
BICF2P153886	21	9837441	2.83E-06	0.001	ENSCAFG00000032848	RNA gene
BICF2P911518	1	93395919	5.74E-06	0.001	JAK2	Protein coding
BICF2P435692	3	61231884	5.96E-06	0.002	GRK4	Protein coding
BICF2P1014437	8	26817718	7.41E-06	0.001	CDKL1	Protein coding
BICF2G630600836	32	4535427	8.30E-06	0.001	FGF5	Protein coding
BICF2S23127832	7	19269183	8.74E-06	0.001	HMCN1	Protein coding
BICF2S23426676	10	8019503	8.77E-06	0.007	MSRB3	Protein coding
BICF2S24414279	10	8013736	8.77E-06	0.007	MSRB3	Protein coding
BICF2P966102	1	31072420	1.21E-05	0.001	CCDC28A	Protein coding
BICF2S23053016	10	8030670	2.28E-05	0.01	MSRB3	Protein coding
BICF2S23012887	10	8059173	2.31E-05	0.009	MSRB3	Protein coding
BICF2S24416104	17	40491484	2.32E-05	0.001	SUCLG1	Protein coding
BICF2P1288912	24	24912184	2.36E-05	0.001	ENSCAFG00000040454	RNA gene
BICF2P247653	3	61307142	2.43E-05	0.006	GRK4	Protein coding
TIGRP2P108025_rs9243002	8	14637034	2.50E-05	0.001	ENSCAFG00000013675	Protein coding
BICF2P642485	21	50408616	2.58E-05	0.003	ENSCAFG00000032278	Protein coding
BICF2P417406	4	20644186	2.76E-05	0.001	NEUROG3	Protein coding
BICF2P713645	4	59945886	2.88E-05	0.001	ENSCAFG00000034767	RNA gene
TIGRP2P125580_rs8598161	9	29654139	3.05E-05	0.028	ENSCAFG00000039350	RNA gene
BICF2P171455	28	39565013	3.41E-05	0.001	TCERG1L	Protein coding
BICF2P121267	3	68829050	3.42E-05	0.003	ENSCAFG00000030453	Protein coding
BICF2P1109923	22	51928615	3.76E-05	0.001	ENSCAFG00000005930	Protein coding
BICF2P1161679	28	38392007	4.15E-05	0.001	MGMT	Protein coding
BICF2S23058860	34	19719335	4.32E-05	0.001	SNPH	Protein coding
BICF2P483675	9	59877203	4.40E-05	0.003	ZBTB6	Protein coding
TIGRP2P31563_rs8669501	2	77261557	4.52E-05	0.005	ENSCAFG00000031688	Protein coding
