# Supplementary material for: Genome-wide association analysis uncovers variants for reproductive variation across dog breeds and links to domestication
Source: Evol Med Public Health. 2019 May 17;2019(1):93–103. doi: 10.1093/emph/eoz015 (PMC6592264; doi:10.1093/emph/eoz015)
Supplement: eoz015_Supplementary_Data [file eoz015_supplementary_data.zip › Smith_etal_TableS5_lSB.topgenes.v3.txt]

SNP	CHR	BP	Empirical P	Permutation P	Mapped Gene	Type
BICF2G630104232	25	42482266	1.03E-07	0.001	ENSCAFG00000010704	Protein coding
chr27_5539048	27	2539211	2.01E-07	0.049	KRT71	Protein coding
BICF2P771248	4	65974577	5.72E-07	0.004	FGF10	Protein coding
BICF2G630233714	20	21848176	1.13E-06	0.12	MITF	Protein coding
BICF2S23016817	1	115687183	1.19E-06	0.001	ENSCAFG00000034435	RNA gene
BICF2G630148477	27	21909305	2.06E-06	0.001	ENSCAFG00000034392	RNA gene
chr20_54415429	20	51416675	6.15E-06	0.001	ENSCAFG00000024360	Protein coding
BICF2P435809	13	9222634	8.76E-06	0.032	ENSCAFG00000000713	Protein coding
BICF2P860591	4	65955083	9.03E-06	0.004	FGF10	Protein coding
BICF2G630104205	25	42461926	1.02E-05	0.001	SP110	Protein coding
BICF2S23116062	1	43626606	1.25E-05	0.001	RGS17	Protein coding
TIGRP2P114455_rs9187139	8	44789282	1.27E-05	0.003	PCNX1	Protein coding
BICF2P423728	37	13066299	1.51E-05	0.002	ENSCAFG00000039479	RNA gene
BICF2P504716	5	45252860	1.52E-05	0.001	ENSCAFG00000029269	Protein coding
BICF2P256511	4	65970350	1.61E-05	0.004	FGF10	Protein coding
BICF2P279275	5	45483881	1.68E-05	0.001	RAVER2	Protein coding
BICF2P1313281	1	93067252	2.02E-05	0.001	CDC37L1	Protein coding
BICF2G630809397	6	6343281	2.58E-05	0.001	ELN	Protein coding
BICF2P704983	11	43950332	2.91E-05	0.011	ENSCAFG00000007543	RNA gene
BICF2G630447259	20	52379910	2.93E-05	0.001	CAMSAP3	Protein coding
BICF2P1321847	1	93092920	3.26E-05	0.001	ENSCAFG00000002083	RNA gene
BICF2P1174173	30	13577135	3.37E-05	0.001	SEMA6D	Protein coding
TIGRP2P418706_rs9193432	37	13086673	3.64E-05	0.001	ENSCAFG00000039479	RNA gene
BICF2S23529562	1	119535908	3.65E-05	0.001	ZNF507	Protein coding
TIGRP2P254288_rs9180869	18	4102773	3.75E-05	0.001	ENSCAFG00000034238	RNA gene
BICF2S22914451	9	30019087	3.86E-05	0.001	TOM1L1	Protein coding
BICF2P971067	24	19991430	4.06E-05	0.001	RSPC4	Protein coding
BICF2P299103	1	93084481	4.27E-05	0.001	CDC37L1	Protein coding
chr05_66693050	5	63694774	4.64E-05	0.017	MC1R	Protein coding
BICF2G630605339	13	8635445	4.67E-05	0.06	RSPO1	Protein coding
BICF2S24412291	22	52759635	5.01E-05	0.001	ENSCAFG00000006015	RNA gene
BICF2S23759844	34	39157302	5.63E-05	0.004	TSHZ2	Protein coding
BICF2P964775	17	42934275	5.98E-05	0.001	ENSCAFG00000038324	RNA gene
BICF2G630452850	34	32688723	6.04E-05	0.001	ENSCAFG00000034453	RNA gene
TIGRP2P148118_rs8832368	11	19350436	6.23E-05	0.004	HINT1	Protein coding
BICF2S23763633	1	93189363	6.42E-05	0.005	ENSCAFG00000002085	RNA gene
BICF2S2447904	13	8809543	6.51E-05	0.058	ENSCAFG00000033703	RNA gene
BICF2G630605341	13	8637613	6.83E-05	0.069	RSPO1	Protein coding
BICF2P734712	13	9308931	6.86E-05	0.041	TMEM74	Protein coding
BICF2P625518	19	45144925	7.14E-05	0.011	KYNU	Protein coding
BICF2G630550521	7	8055238	7.15E-05	0.001	ENSCAFG00000037303	RNA gene
BICF2G630605340	13	8635847	7.78E-05	0.07	RSPO2	Protein coding
BICF2P744905	11	43977601	7.95E-05	0.012	ENSCAFG00000030992	Protein coding
BICF2G630447258	20	52385257	8.91E-05	0.003	CAMSAP3	Protein coding
BICF2P642233	8	30448273	8.95E-05	0.001	CGRRF1	Protein coding
BICF2G630600390	32	5204221	9.69E-05	0.001	BMP3	Protein coding
BICF2S2328515	14	22653695	9.71E-05	0.003	TAC1	Protein coding
BICF2P1386634	9	6684409	0.000100867	0.009	SDK2	Protein coding
BICF2G63033971	5	28078191	0.000101201	0.001	PDGFD	Protein coding
BICF2S24113974	27	40054124	0.000102603	0.001	KCNA5	Protein coding
