# Supplementary material for: Genome-wide association analysis uncovers variants for reproductive variation across dog breeds and links to domestication
Source: Evol Med Public Health. 2019 May 17;2019(1):93–103. doi: 10.1093/emph/eoz015 (PMC6592264; doi:10.1093/emph/eoz015)
Supplement: eoz015_Supplementary_Data [file eoz015_supplementary_data.zip › Smith_etal_TableS6_lGL.topgenes.v3.txt]

SNP	CHR	BP	Empirical P	Permutation P	Mapped Gene	Type
BICF2P1221936	24	36399705	6.75E-11	0.003	SLC9A8	Protein coding
BICF2P1184512	24	36400728	6.75E-11	0.003	SLC9A9	Protein coding
BICF2P984326	24	23382682	1.64E-08	0.08	ASIP1	Protein coding
BICF2P543616	6	57457184	1.16E-07	0.014	HFM1	Protein coding
TIGRP2P359140_rs9183293	28	25752710	2.13E-07	0.003	PCGF5	Protein coding
BICF2P166197	20	35206774	3.13E-07	0.01	CACNA2D3	Protein coding
BICF2P604495	17	50821372	4.14E-07	0.001	ENSCAFG00000035074	RNA gene
BICF2S2292721	33	27256237	4.53E-07	0.001	KALRN	Protein coding
BICF2S2457817	11	46889391	6.49E-07	0.009	ENSCAFG00000033441	RNA gene
BICF2P485354	25	10481606	7.03E-07	0.001	MTUS2	Protein coding
BICF2P1208873	28	27226150	7.55E-07	0.001	C28H10orf82	Protein coding
BICF2S23239350	1	21508750	9.50E-07	0.001	ENSCAFG00000037743	RNA gene
BICF2P1087893	33	6858004	1.07E-06	0.008	ENSCAFG00000009249	Protein coding
BICF2G63052214	19	31654207	1.94E-06	0.001	ENSCAFG00000039277	RNA gene
BICF2P756895	24	36407417	1.96E-06	0.005	SLC9A8	Protein coding
BICF2P1423680	24	36345940	3.00E-06	0.006	ENSCAFG00000011452	Protein coding
BICF2S23450070	24	36308215	3.04E-06	0.006	ENSCAFG00000011453	Protein coding
BICF2S2325069	3	69672761	3.35E-06	0.001	OTOP1	Protein coding
BICF2P1414849	24	36426393	5.10E-06	0.007	SLC9A8	Protein coding
BICF2P32397	24	24605164	5.20E-06	0.006	ENSCAFG00000008308	Protein coding
BICF2P852373	1	118024299	5.29E-06	0.101	KIAA3055	Protein coding
chr24_25435762	24	22436326	5.66E-06	0.017	ENSCAFG00000007369	Protein coding
BICF2P370758	24	36433619	5.82E-06	0.005	SLC9A8	Protein coding
BICF2G630231939	20	19539668	6.52E-06	0.051	ENSCAFG00000034227	RNA gene
BICF2P1198067	19	31635404	9.37E-06	0.002	ENSCAFG00000039277	RNA gene
BICF2P1325485	19	42662545	9.56E-06	0.003	LRP1B	Protein coding
BICF2S24112237	4	62442735	1.00E-05	0.008	ITGA1	Protein coding
BICF2P1380449	20	6113196	1.09E-05	0.002	PPARG	Protein coding
BICF2S24116722	10	13625249	1.29E-05	0.04	TPH2	Protein coding
BICF2P183000	24	36254930	1.40E-05	0.006	B4GALT5	Protein coding
BICF2S23447042	6	41366510	1.43E-05	0.007	KCNA3	Protein coding
BICF2P889114	24	25164396	1.47E-05	0.007	DLGAP4	Protein coding
BICF2P628083	2	23043821	1.50E-05	0.009	BEND7	Protein coding
BICF2P1079773	16	31324250	1.60E-05	0.002	ENSCAFG00000006342	Protein coding
BICF2S23011464	27	16848442	1.68E-05	0.005	KIAA1551	Protein coding
BICF2P710736	24	24151536	1.68E-05	0.04	EDEM2	Protein coding
BICF2S23429697	6	41381642	1.90E-05	0.009	KCNA2	Protein coding
BICF2G630522685	14	13273141	1.99E-05	0.005	ENSCAFG00000040274	RNA gene
BICF2S23144313	28	27229547	2.08E-05	0.001	C28H10orf82	Protein coding
BICF2P1001481	6	41382238	2.09E-05	0.009	KCNA2	Protein coding
BICF2P1232266	24	36136176	2.13E-05	0.003	PTGIS	Protein coding
BICF2P628082	2	23043715	2.19E-05	0.009	BEND7	Protein coding
BICF2P1344487	2	23054677	2.19E-05	0.009	BEND7	Protein coding
BICF2P1058926	30	7361795	2.41E-05	0.013	BUB1B	Protein coding
BICF2S2366418	17	55340774	2.59E-05	0.001	SPAG17	Protein coding
BICF2P116138	32	32524219	2.80E-05	0.001	LARP7	Protein coding
chr03_56470106	3	53471234	2.80E-05	0.016	BLM	Protein coding
BICF2S2396223	33	8653839	2.82E-05	0.001	ZPLD	Protein coding
BICF2P409610	12	13656313	2.90E-05	0.053	ENSCAFG00000040809	RNA gene
BICF2P758453	12	13621990	2.90E-05	0.053	ENSCAFG00000040809	RNA gene
